# Supplementary material for: Fungal Pathogens Associated with Crown and Root Rot in Wheat-Growing Areas of Northern Kyrgyzstan
Source: J Fungi (Basel). 2023 Jan 16;9(1):124. doi: 10.3390/jof9010124 (PMC9867107; doi:10.3390/jof9010124)
Supplement: Supplementary file 1 [file jof-09-00124-s001.zip]

Archive with 1 entries (1 files):
- jof-2095094-supplementary.pdf
